# Supplementary material for: Differential Performance and Lung Deposition of Levofloxacin with Different Nebulisers Used in Cystic Fibrosis
Source: Int J Mol Sci. 2022 Aug 24;23(17):9597. doi: 10.3390/ijms23179597 (PMC9455972; doi:10.3390/ijms23179597)
Supplement: Supplementary file 1 [file ijms-23-09597-s001.zip]

Archive with 1 entries (1 files):
- ijms-1853714-supplementary.pdf
